# Supplementary material for: Classifying Patient Characteristics and Determining a Predictor in Acute Stroke Patients: Application of Latent Class Analysis in Rehabilitation Practice
Source: J Clin Med. 2025 Aug 4;14(15):5466. doi: 10.3390/jcm14155466 (PMC12347370; doi:10.3390/jcm14155466)
Supplement: Supplementary file 1 [file jcm-14-05466-s001.zip]

Archive with 8 entries (7 files):
- Supplementaly_file/
- __MACOSX/._Supplementaly_file
- Supplementaly_file/Table. S2 .xlsx
- __MACOSX/Supplementaly_file/._Table. S2 .xlsx
- Supplementaly_file/Table.S1.xlsx
- __MACOSX/Supplementaly_file/._Table.S1.xlsx
- Supplementaly_file/Video S1_.mp4
- __MACOSX/Supplementaly_file/._Video S1_.mp4
