# Supplementary material for: Classifying Patient Characteristics and Determining a Predictor in Acute Stroke Patients: Application of Latent Class Analysis in Rehabilitation Practice
Source: J Clin Med. 2025 Aug 4;14(15):5466. doi: 10.3390/jcm14155466 (PMC12347370; doi:10.3390/jcm14155466)
Supplement: Supplementary file 1 [file jcm-14-05466-s001.zip › Supplementaly_file/Table. S2 .xlsx]

## Sheet: Appendix table
	Table S2 Model fit of the prediction model
	Classification Statistics
	Classification errors	0.4362
	Reduction of errors (Lambda)	0.3924
	Entropy R-squared	0.4167
	Standard R-squared	0.3383
	Classification log-likelihood	-54800.8
	Entropy	8210.15
