# Supplementary material for: Classifying Patient Characteristics and Determining a Predictor in Acute Stroke Patients: Application of Latent Class Analysis in Rehabilitation Practice
Source: J Clin Med. 2025 Aug 4;14(15):5466. doi: 10.3390/jcm14155466 (PMC12347370; doi:10.3390/jcm14155466)
Supplement: Supplementary file 1 [file jcm-14-05466-s001.zip › Supplementaly_file/Table.S1.xlsx]

## Sheet: Table S1
	Table S2. Odds ratios (ORs) and p-values from the multivariate prediction of class membership (n=6,881)
		Class2			Class3			Class4			Class5			Class6			Class7			Class8			Class9			p-value
		OR (95%CI)			OR (95%CI)			OR (95%CI)			OR (95%CI)			OR (95%CI)			OR (95%CI)			OR (95%CI)			OR (95%CI)
	Age	1.2	(1.1	−1.2)	1	(1.0	−1.0)	1.1	(1.1	−1.1)	1.1	(0.9	−1.1)	1.1	(1.1	−1.1)	1	(1.0	−1.1)	1.1	(1.1	−1.1)	1.1	(1.1	−1.1)	<0.001
	Type of stroke
	Lacunar infarction	ref			ref			ref			ref			ref			ref			ref			ref			<0.001
	Atherothrombotic cerebral infarction	1.7	(0.9	−3.3)	1.9	(1.3	−2.8)	1.1	(0.7	−1.7)	1.4	(0.4	−1.9)	1.2	(0.7	−2.0)	1.5	(0.9	−2.4)	1.6	(0.9	−2.9)	1.1	(0.6	−2.2)
	Cardiogenic embolism	2.7	(1.4	−5.5)	1.3	(0.8	−2.1)	1	(0.6	−1.6)	1	(0.4	−1.5)	0.8	(0.5	−1.5)	2.8	(1.7	−4.8)	1.1	(0.6	−2.2)	1.6	(0.8	−3.2)
	Cerebral infarction (others/unknown)	3	(1.3	−7.0)	1.6	(1.0	−2.6)	1.4	(0.8	−2.5)	1.3	(0.3	−2.0)	1.6	(0.8	−3.2)	1.3	(0.7	−2.6)	1.6	(0.7	−3.3)	1.4	(0.5	−3.4)
	Hypertensive cerebral hemorrhage	2.9	(1.4	−5.9)	2.3	(1.4	−3.6)	1.9	(1.1	−3.2)	1.8	(0.2	−2.8)	2.2	(1.2	−3.9)	1.9	(1.0	−3.4)	2.4	(1.3	−4.5)	1.6	(0.8	−3.4)
	Cerebral hemorrhage (others/unknown)	4.3	(1.7	−10.8)	2.9	(1.4	−5.8)	2.8	(1.4	−5.8)	1.9	(0.1	−3.8)	2.1	(0.9	−4.9)	3.1	(1.5	−6.4)	3	(1.3	−6.9)	2.1	(0.7	−5.6)
	Subarachnoid hemorrhage	0.2	(0.1	−0.6)	1.4	(0.7	−2.9)	0.4	(0.2	−0.9)	0.2	(0.7	−0.6)	0.2	(0.1	−0.5)	0.7	(0.3	−1.6)	0.1	(0.0	−0.4)	0.2	(0.1	−0.6)
	Others/Unknown.	0.8	(0.1	−7.1)	0.7	(0.2	−2.3)	1.8	(0.5	−7.2)	1.2	(0.1	−4.1)	0.2	(0.0	−2.6)	1.3	(0.4	−5.0)	0.7	(0.1	−6.0)	0.1	(0.0	−1.3)
	Rigth Motor Arm of the NIHSS score
	0	ref			ref			ref			ref			ref			ref			ref			ref			<0.001
	1	3.2	(1.9	−5.4)	2.3	(1.6	−3.3)	2.6	(1.8	−3.8)	2.1	(0.3	−2.9)	2.8	(1.8	−4.3)	1.6	(1.1	−2.5)	1.7	(1.0	−2.8)	2.1	(1.2	−3.8)
	2	20	(9.4	−42.4)	6.3	(3.3	−12.1)	4.8	(2.3	−10.1)	5.8	(0.0	−11.3)	8.6	(4.1	−18.0)	4.8	(2.3	−10.2)	3.6	(1.4	−8.8)	9.7	(4.1	−22.5)
	3	42.3	(18.3	−97.7)	4.6	(2.0	−10.8)	3	(1.1	−8.2)	5.3	(0.0	−11.8)	12.4	(5.3	−29.1)	3.9	(1.7	−8.9)	9.5	(3.9	−23.3)	20.4	(8.5	−48.9)
	4	92.4	(36.9	−231.2)	6.7	(2.6	−16.9)	7.8	(3.0	−20.3)	6.5	(0.0	−16.5)	22.5	(8.9	−56.5)	6.3	(2.5	−16.2)	18.8	(7.2	−48.9)	55.3	(21.8	−140.6)
	Left Motor Arm of the NiIHSS score
	0	ref			ref			ref			ref			ref			ref			ref			ref			<0.001
	1	2.6	(1.5	−4.3)	2.1	(1.5	−3.1)	1.6	(1.1	−2.4)	2	(0.3	−2.8)	2.4	(1.5	−3.8)	1.1	(0.7	−1.8)	4.6	(2.8	−7.6)	1.6	(0.9	−2.6)
	2	24.1	(11.5	−50.7)	10.6	(5.5	−20.5)	7.2	(3.5	−14.9)	9.7	(0.0	−18.6)	21.1	(10.3	−43.4)	6.6	(3.2	−13.4)	35.1	(16.9	−72.6)	7.6	(3.4	−17.2)
	3	45.5	(20.5	−101.1)	9.3	(4.4	−19.4)	7.8	(3.5	−17.5)	14.4	(0.0	−29.3)	58.2	(27.5	−123.4)	2.6	(1.1	−6.0)	66.4	(31.9	−138.3)	3.5	(1.2	−9.9)
	4	61.4	(27.6	−136.8)	7.9	(3.5	−17.5)	6.4	(2.8	−14.6)	9.6	(0.0	−23.1)	64.9	(29.8	−141.0)	2.5	(1.1	−5.7)	107.9	(49.2	−236.7)	1.4	(0.4	−4.7)
	FIM eating
	Complete dependence	ref			ref			ref			ref			ref			ref			ref			ref			<0.001
	Moderate dependence	0.3	(0.1	−0.5)	1.7	(1.0	−2.7)	1.7	(1.1	−2.6)	1.8	(1.2	−2.7)	0.7	(0.4	−1.2)	2.4	(1.4	−4.1)	1	(0.6	−1.6)	1	(0.5	−1.8)
	Independence	0.1	(0.0	−0.2)	0.7	(0.5	−1.1)	0.6	(0.3	−0.9)	0.7	(0.5	−1.1)	0.2	(0.1	−0.3)	1.2	(0.7	−2.1)	0.3	(0.2	−0.4)	0.5	(0.2	−1.0)
	FIM toileting
	Complete dependence	ref			ref			ref			ref			ref			ref			ref			ref			<0.001
	Moderate dependence	0.4	(0.2	−0.9)	0.6	(0.4	−0.9)	0.5	(0.3	−0.8)	0.6	(0.4	−0.9)	0.1	(0.0	−0.1)	0.9	(0.5	−1.4)	0.1	(0.0	−0.2)	0.2	(0.1	−0.4)
	Independence	0.3	(0.1	−1.0)	0.3	(0.2	−0.5)	0.1	(0.0	−0.2)	0.1	(0.1	−0.2)	0	(0.0	−0.1)	0.5	(0.3	−1.0)	0	(0.0	−0.2)	0	(0.0	−0.3)
	FIM locomotion (wak/wheelchair)
	Complete dependence	ref			ref			ref			ref			ref			ref			ref			ref			<0.001
	Moderate dependence	1.4	(0.6	−3.0)	0.6	(0.4	−0.8)	0.6	(0.4	−1.0)	0.4	(0.3	−0.6)	0.2	(0.1	−0.6)	1.2	(0.8	−1.9)	0.1	(0.0	−0.4)	1	(0.4	−2.4)
	Independence	0.8	(0.2	−3.5)	0.2	(0.1	−0.4)	0	(0.0	−3.1)	0.1	(0.1	−0.3)	1.5	(0.6	−4.0)	1.5	(0.7	−3.0)	0.3	(0.0	−1.6)	1.4	(0.1	−13.5)
	FIM comprehension
	Complete dependence	ref			ref			ref			ref			ref			ref			ref			ref			<0.001
	Moderate dependence	0	(0.0	−0.1)	1	(0.4	−2.3)	0.7	(0.3	−1.3)	1	(0.4	−2.1)	0.7	(0.4	−1.5)	0.4	(0.2	−0.7)	1.1	(0.5	−2.5)	0.1	(0.1	−0.2)
	Independence	0	(0.0	−0.0)	0.6	(0.3	−1.4)	0	(0.0	−0.0)	0.5	(0.2	−1.0)	0	(0.0	−0.0)	0	(0.0	−0.0)	0.6	(0.3	−1.3)	0	(0.0	−0.0)
	Amount of rehabilitation per day
	Less than 2 units (40 minutes)	ref			ref			ref			ref			ref			ref			ref			ref			<0.001
	2 or more to less than 4 units (80 minutes)	0.3	(0.2	−0.5)	1.4	(1.0	−1.9)	1	(0.7	−1.4)	1.3	(0.9	−1.7)	0.9	(0.6	−1.3)	1.6	(1.1	−2.3)	1.1	(0.7	−1.7)	1	(0.6	−1.6)
	4 or more to less than 6 units (120 minutes)	0.2	(0.1	−0.4)	0.7	(0.5	−1.1)	0.6	(0.4	−1.0)	0.6	(0.4	−0.9)	0.3	(0.2	−0.5)	1.3	(0.8	−2.1)	0.6	(0.3	−0.9)	0.7	(0.4	−1.3)
	6 or more units	0.3	(0.1	−0.4)	2.3	(1.4	−3.6)	2	(1.3	−3.2)	1.3	(0.9	−2.0)	0.8	(0.5	−1.3)	1.9	(1.2	−3.2)	1	(0.6	−1.7)	2.1	(1.1	−3.8)
	Abbreviations: FIM, Functional Independence Measure (range, 18-126, higher = better); NIHSS, National Institutes of Health Stroke Scale (range, 0-42, higher = worse); CI, Confidence interval
